# Supplementary material for: Genome-wide DNA methylation profiling of HPV-negative leukoplakia and gingivobuccal complex cancers
Source: Clin Epigenetics. 2023 May 27;15:93. doi: 10.1186/s13148-023-01510-z (PMC10225107; doi:10.1186/s13148-023-01510-z)
Supplement: Supplementary file 1 — Additional file 1. Table S1: Literature of genome wide DNA methylation analysis in OSCC. Table-S2: Detailed demographic and clinicopathological characteristics of the leukoplakia samples. Table S3: Detailed demographic clinicopathological and characteristics of the OSCC samples. Table S4: Summary of genomewide differentially methylated regions. Table S5: Top 20 differentially methylated CpG sites identified across the leukoplakia samples. Table S6: Top 20 differentially methylated CpG sites identified across the OSCC samples. Table S7: Top 20 differentially methylated CpG islands identified across the leukoplakia samples. Table S8: Top 20 differentially methylated CpG islands identified across the OSCC samples. Table S9: Top 20 differentially hypermethylated and hypomethylated promoters identified across the leukoplakia samples. Table S10: Top 20 differentially hypermethylated and hypomethylated promoters identified across the OSCC samples. Table S11: Top 20 differentially hypermethylated and hypomethylated genes identified across the leukoplakia samples. Table S12: Top 20 differentially hypermethylated and hypomethylated genes identified across the OSCC samples. Table S13: Gene enrichment analysis of top 100 differentially methylated promoters in leukoplakia based on combined rank. Table S14: Gene enrichment analysis of top 100 differentially methylated promoters in OSCC based on combined rank. Table S15: List of differentially methylated promoters common between leukoplakia and OSCC. Table S16: Candidate target gene list obtained from integrative analysis of copy number, gene expression, and DNA methylation data using CNAmet. Table S17: Comparison of our data with TCGA_HNSC cohort. Table S18: Details for pyrosequencing primers. Table S19: Copy number alteration distribution among candidate genes. Table S20: Association between biomarkers and clinicopathological parameters. Table S21: Correlation among different targets. Table S22: Univariate Cox analysis of the as [file 13148_2023_1510_MOESM1_ESM.xlsx]

## Sheet: Table-S1
Table-S1: Literature of genome wide DNA methylation analysis in OSCC
Sr no	Studies	OSCC samples		Normals	Sites	Platform	Integrative analysis	PMID	Common genes in our study
		OPL	OSCC
1	Soares-Lima et al, 2021	NA	15	16 adjascent normals	ESCC, LSCC, OPSCC, OSCC	Infinium Methylation 450K BeadChip	No	34208581	PRKCB, PRKCG, PLCB1, SFRP4, SOX17
2	Gašperov et al, 2020	10	13	9 healthy normals	Oral cavity	Infinium MethylationEPIC BeadChip	No	32961999	TXNDC8, PDE4D, DNAJC6, UBQLN3, IGKV3-20, ANKFN1, SPOCK1
3	Nemeth et al, 2019	8	15	18 healthy normals	Oral cavity	Infinium Methylation 450K BeadChip	CNA	30964915	FLT1
4	Das et al, 2019, Indian	NA	25	25 adjascent normals	Gingiva	Infinium Methylation 450K BeadChip	GE	31796082	CLDN11, ZSCAN16, GFRA1, NTRK3, AOX1, GPX3, ZNF569, RYR2, ANO5, ZNF132, ALG1L, ZNF583, BST2, CCRL2, LILRB4, FGF12,PI3
5	Fu et al, 2018	4	4	4 healthy normals	OSCC	Infinium Methylation 450K BeadChip		29690695
6	Khongsti et al, 2017, Indian	NA	12	12 adjascent normals	OSCC	Infinium Methylation 450K BeadChip	No	28890207	ZNF154, NID2, BVES, CPXM1, FLT3, HOXB1, KCNC3, SNAP91, NELL1, MED12L, FCRL3, SYT9
7	Basu el al,2017, Indian	NA	11	10 adjascent normals	Oral cavity	Infinium Methylation 450K BeadChip	GE	28174608	ZNF154, LXN, SLIT1, IDUA, PIK3R5, ELMO1, NKD2, RUNX3, SDC2, SLC35G2, SPNS3, BFSP2, LILRA2, ZNF733P, CTLA4, CLRN1-AS1, OR4D6, OR8H2, AGO1, OR4K1, OR51A2, TRGJP1, TRGV7
8	Gaykalova et al, 2017	NA	44	25 healthy normals	oral cavity, larynx, pharynx	Illumina Methylation27 BeadChips	No	26544568	INA, DTX1, BANK1, GRAP2
9	Clausen et al, 2016	NA	12		Tongue, Floor of mouth, Cheek mucosa, Gum, Retromolar area, Oropharynx	MethylCap-Seq analysis	No	26391330	EDNRB, ACTA1, PHYHIP, PAX7, DRGX, IZUMO1, ALDOC, DLGAP1, DRGX, ID4, L1TD1, WIF1
10	Li et al, 2015	NA	40	15 healthy normals	Oral cavity	Illumina GoldenGate Methylation Cancer Panel	No	25612142	FGF3, RASGRF1, GPX3, GAS7, TERT, EPHA7, KDR, HOXA5, BMP3, ISL1, TFPI2, HS3ST2, GABRB3
11	Foy et al, 2015	24	NA	NA	Oral cavity	Restriction landmark genomic scanning (RLGS)	No	26342026	KCNA3, IRF8, ZNF529, PENK
12	Towle et al, 2013	10	10	10 adjacent normals	Tongue, Floor of mouth	Illumina Methylation27 BeadChips	GE	24035722	FGF3, RASGRF1, FGF4, SFRP4
13	Lleras et al, 2013,	NA	118	118 adjacent normals	Oral cavity, Oropharynx, Larynx	Illumina Methylation27 BeadChips	No	23894057	PDGFD, HOXD12, SORCS3, ZFP82, ZNF542, HOXD9, CCL4, EGFL7, FCER1A, KRTAP8-1, REG3A
14	Jung et al, 2013	NA	84		pharynx, Gum, floor of the mouth, oral cavity,	Illumina Methylation 27K & 450k	CAN,GE	23757353	IHH
15	Jithesh et al, 2013	NA	44	44 adjacent normals	Oral cavity	Illumina GoldenGate high-throughput array	No	23287992	NPY, HS3ST2, SOX17, EPHA5, EYA4, WT1 , CALCA, HOXA11, PI3, CEACAM18
16	Colacino et al, 2013,	NA	68		oropharynx , oral cavity, larynx	Illumina Goldengate Methylation Cancer Panel	No	23358896	CCNA1, RUNX1T1, STAT5A, JAK3
17	Pickering et al, 2013	NA	40	2 healthy normals	Tongue, Floor of mouth, BM, Alveolar	Infinium Methylation 450K BeadChip	CAN,GE	23619168	CLDN11, ZNF790, GFRA1, ID4, SLAIN1, ISL1, IHH, HOXA11
18	Poage et al, 2011	NA	91	18 healthy normals	oral cavity, pharynx, larynx	LUMA, Illumina Methylation27 BeadChip	No	21505061	SIM1, LIMD2, IZUMO1, PCDHGC4, ALX4, WT1
19	Poage et al, 2010	NA	19	11 healthy normals	Oral, Pharyngeal, Laryngeal	Illumina Goldengate Methylation BeadArray	CAN	20300172	HS3ST2, NPY, HTR1B, SOX17, EPHA5, PI3, CEACAM18
20	Guerrero-Preston, 2011	4	4	4 healthy normals	Oral cavity	Illumina Methylation27 BeadChips	GE	21558411	HS3ST2, NPY, KIF1A, EDNRB, NID2, CALCA, EYA4, HOXA11, WT1
The hypermethylated and hypomethylated genes are highlighted in red and blue respectively.

## Sheet: Table-S2 
Table-S2: Detailed demographic and clinicopathological characteristics of the leukoplakia samples
Serial No.	OC code	Age	Sex	Site of lesion	Grade	Chewing status	Smoking status	Drinking status	Sample used in aCGH/ GE study (1,2)
1	OC1555	40	Female	BM	Hyperplasia	Current	Never	Never	aCGH and GE
2	OC1566	22	Male	BM	Hyperplasia	Current	Never	Never	aCGH
3	OC1565	40	Male	BM	Hyperplasia	Current	Never	Never	aCGH and GE
4	OC2204	44	Male	BM	Hyperplasia	Current	Current	Never	aCGH
5	OC1560	45	Male	BM	Hyperplasia	Current	Never	Never	aCGH
6	OC2061	60	Male	BM	Mild Dysplasia	No Info	No Info	No Info	aCGH and GE
7	OC2067	53	Male	BM	Mild Dysplasia	Current	Never	Never	aCGH and GE
8	OC2209	38	Male	BM	Hyperplasia	Current	Never	Current	aCGH and GE
9	OC2293	33	Male	BM	Hyperplasia	Current	Current	current	aCGH and GE
10	OC2299	50	Male	BM	Hyperplasia	No Info	No Info	No Info	aCGH and GE
11	OC2300	41	Male	BM	Mild Dysplasia	Current	Current	Never	aCGH and GE
12	OC2303	42	Male	BM	hyperplasia	Current	Current	Never	aCGH and GE
13	OC2202	44	Male	BM	hyperplasia	No Info	No Info	No Info	aCGH and GE
14	OC1669	20	Male	BM	hyperplasia	Current	Current	Current	aCGH
15	OC2203	32	Male	BM	hyperplasia	Current	Current	Never	aCGH
16	OC2201	76	Male	BM	hyperplasia	Never	Current	Never	aCGH and GE
17	OC1435	50	Male	BM	hyperplasia	Never	Current	Never	aCGH and GE
18	OC1358	40	Male	BM	hyperplasia	Current	Current	Never	aCGH
19	OC1445	57	Male	BM	hyperplasia	Never	Current	Never	aCGH
20	OC1377	65	Female	BM	hyperplasia	Current	Never	Never	aCGH and GE
21	OC1884	55	Male	BM	hyperplasia	No Info	No Info	No Info	aCGH and GE
22	OC1952	42	Male	BM	hyperplasia	Current	Never	Never	aCGH and GE
Abbereviations. BM: Buccal mucosa; aCGH: Array comparative genomic hybridization, GE: gene expression profiling,
1. Ambatipudi, S., et al., Genome-wide expression and copy number analysis identifies driver genes in gingivobuccal cancers. Genes Chromosomes Cancer, 2012. 51(2): p. 161-73. 2. 2. Bhosale PG, et al., Chromosomal Alterations and Gene Expression Changes Associated with the Progression of Leukoplakia to Advanced Gingivobuccal Cancer. Transl Oncol. 2017.10(3):p.396-409.

## Sheet: Table-S3 
Table-S3: Detailed demographic clinicopathological and characteristics of the OSCC samples
Serial No	OC code	Age	Sex	Site	T	N	Stage	Grade	Treatment	Chewing status	Smoking status	Drinking status	Recurrence	Follow-up	Survival period (months)	Sample used in aCGH/ GE study (1,2)	Set
1	OC1313	52	Male	GBC	T2	N0	II	P	S	NA	NA	NA	No	NED	111	aCGH	Training
2	OC1791	43	Male	GBC	T1	N0	I	P	S+RT	C	N	N	No	NED	105	aCGH and GE	Training
3	OC1844	38	Male	GBC	T2	N0	II	P	S+RT	NA	NA	NA	No	NED	62	aCGH and GE	Training
4	OC1845	48	Male	GBC	T2	N0	II	M	S+RT+CT	C	N	N	No	NED	8	aCGH and GE	Training
5	OC1846	44	Male	GBC	T2	N0	II	M	S+RT	NA	NA	NA	No	NED	46	aCGH and GE	Training
6	OC1891	75	Female	GBC	T2	N0	II	M	S	C	N	C	Yes	DOD	24	aCGH and GE	Training
7	OC1896	37	Male	GBC	T2	N0	II	W	S	NA	NA	NA	No	NED	20	aCGH and GE	Training
8	OC1910	40	Female	GBC	T2	N0	II	M	S+RT	C	N	N	No	NED	32	aCGH and GE	Training
9	OC1914	69	Female	GBC	T2	N0	II	P	S+RT	C	N	N	No	NED	48	aCGH and GE	Training
10	OC1932	58	Male	GBC	T2	N0	II	W	S	C	N	N	No	NED	22	aCGH and GE	Training
11	OC1947	50	Female	GBC	T2	N0	II	W	S+RT	NA	NA	NA	No	NED	53	aCGH and GE	Training
12	OC1965	70	Male	GBC	T2	N0	II	M	S+RT	C	N	N	No	NED	2	aCGH and GE	Training
13	OC1983	66	Male	GBC	T2	N0	II	P	S	C	N	N	Yes	DOD	9	aCGH and GE	Training
14	OC1984	64	Male	GBC	T2	N0	II	W	S	C	N	N	No	NED	61	aCGH and GE	Training
15	OC2048	62	Male	GBC	T2	N0	II	P	S+RT	C	N	N	Yes	AWD	5	aCGH and GE	Training
16	OC2052	62	Male	GBC	T2	N0	II	M	S	C	N	N	No	NED	45	aCGH and GE	Training
17	OC2122	58	Female	GBC	T2	N0	II	M	S+RT	C	N	N	No	NED	25	aCGH and GE	Training
18	OC2109	32	Male	GBC	T2	N+	III	M	S	C	N	C	No	NED	44	aCGH and GE	Training
19	OC2184	38	Male	GBC	T1	N+	III	M	S	C	N	N	No	NED	46	aCGH and GE	Training
20	OC2185	45	Female	GBC	T2	N+	III	M	S	NA	NA	NA	No	DOD	42	aCGH and GE	Training
21	OC1629	49	Female	GBC	T2	N+	IV	M	S+RT	C	N	N	Yes	DOD	13	aCGH and GE	Training
22	OC1716	37	Male	GBC	T2	N+	III	M	S+RT	C	N	C	No	NED	55	aCGH and GE	Training
23	OC1760	43	Male	GBC	T2	N0	II	M	S+RT+CT	NA	NA	NA	No	NED	63	aCGH and GE	Training
24	OC1823	33	Male	GBC	T2	N+	III	P	S+RT	C	C	C	Yes	AWD	17	aCGH and GE	Training
25	OC1869	34	Male	GBC	T2	N+	III	M	S+RT	C	N	N	No	NED	32	aCGH and GE	Training
26	OC2102	37	Male	GBC	T2	N0	II	M	S	C	N	N	Yes	AWD	49	aCGH and GE	Training
27	OC2112	47	Male	GBC	T1	N0	I	M	S	NA	NA	NA	No	NED	46	aCGH and GE	Training
28	OC2118	39	Male	GBC	T2	N0	II	P	S	C	N	N	No	NED	20	aCGH and GE	Training
29	OC2176	42	Male	GBC	T2	N0	II	M	S	C	N	N	No	NED	48	aCGH and GE	Training
30	OC2192	62	Male	GBC	T2	N0	II	M	S+RT	C	N	C	No	NED	29	aCGH and GE	Training
31	OC2213	50	Male	GBC	T1	N+	IV	P	S	C	N	N	No	NED	30	aCGH and GE	Training
32	OC2214	70	Female	GBC	T2	N+	IV	M	S	C	N	N	Yes	DOD	12	aCGH and GE	Training
33	OC2215	50	Female	GBC	T2	N0	II	W	S	C	N	N	No	NED	1	aCGH and GE	Training
34	OC1644	55	Female	GBC	T4	N0	IV	P	S+RT+CT	C	N	N	Yes	AWD	13	aCGH and GE	Training
35	OC1651	46	Male	GBC	T2	N0	II	P	S+RT+CT	C	N	N	Yes	DOD	13	aCGH and GE	Training
36	OC1653	53	Male	GBC	T4	N+	IV	M	S+RT+CT	C	N	N	Yes	DOD	10	aCGH and GE	Training
37	OC1656	56	Male	GBC	T2	N0	IV	M	S+RT	C	N	C	No	NED	39	aCGH and GE	Training
38	OC1645	48	Male	GBC	T3	N+	IV	M	S+RT+CT	C	N	N	Yes	DOD	16	aCGH and GE	Training
39	OC1649	54	Female	GBC	T4	N+	IV	P	S+RT+CT	C	N	N	Yes	DOD	8	aCGH and GE	Training
40	OC1652	45	Female	GBC	T4	N0	IV	M	S+RT	C	C	N	Yes	AWD	46	aCGH and GE	Training
41	OC1658	39	Male	GBC	T2	N0	II	M	S+RT+CT	C	N	C	Yes	DOD	13	aCGH and GE	Training
42	OC1323	56	Female	GBC	T4	N0	IV	W	S+RT	C	N	N	Yes	DOD	8	aCGH	Training
43	OC1464	59	Male	GBC	T4	N0	IV	M	S+RT+CT	C	C	C	Yes	DOD	10	aCGH	Training
44	OC1462	49	Male	GBC	T4	N0	IV	M	S+RT	C	C	C	No	NED	34	aCGH	Training
45	OC1440	67	Male	GBC	T4	N0	IV	M	S+RT	C	N	N	No	NED	32	aCGH	Training
46	OC1718	78	Female	GBC	T4	N+	III	P	S+RT	C	N	N	Yes	DOD	15	aCGH and GE	Training
47	OC1487	42	Male	GBC	T4	N0	IV	M	S+RT	C	N	N	No	NED	28	aCGH	Training
48	OC1294	45	Male	GBC	T3	N0	III	P	S+RT	C	N	N	No	NED	19	aCGH	Training
49	OC1719	80	Male	GBC	T4	N+	IV	M	S+RT	C	C	N	LFU	LFU	5	aCGH	Training
50	OC1722	73	Male	GBC	T4	N+	IV	M	S+RT	C	N	N	No	DOC	27	aCGH	Training
51	OC1726	64	Male	GBC	T4	N+	IV	P	S	C	N	N	No	NED	8	aCGH and GE	Training
52	OC1750	68	Male	GBC	T4	N+	IV	M	S+RT	C	N	N	Yes	DOD	4	aCGH and GE	Training
53	OC1371	40	Male	GBC	T4	N0	IV	M	S+RT+CT	C	N	N	Yes	DOD	6	aCGH and GE	Training
54	OC1405	72	Male	GBC	T4	N0	IV	M	S+RT	C	N	N	Yes	AWD	44	aCGH and GE	Training
55	OC1662	60	Male	GBC	T4	N+	IV	P	S+RT	C	N	N	Yes	DOD	16	aCGH and GE	Training
56	OC1663	66	Male	GBC	T2	N0	II	M	S+RT	C	N	N	No	NED	90	aCGH and GE	Training
57	OC1664	31	Male	GBC	T4	N+	IV	P	S+RT	C	N	N	No	NED	39	aCGH and GE	Training
58	OC1665	49	Male	GBC	T4	N+	IV	M	S+RT	N	C	N	No	NED	46	aCGH and GE	Training
59	OC1496	37	Male	GBC	T4	N0	IV	M	S+RT	C	N	N	Yes	AWD	49	aCGH and GE	Training
60	OC1507	77	Male	GBC	T4	N0	IV	M	S+RT	C	C	N	No	NED	91	aCGH and GE	Training
61	OC1508	40	Male	GBC	T4	N0	IV	M	S+RT+CT	C	N	N	No	NED	84	aCGH and GE	Training
62	OC1501	50	Female	GBC	T4	N0	IV	M	S	C	N	N	LFU	LFU	2	aCGH and GE	Training
63	OC1418	54	Male	GBC	T4	N+	IV	M	S+RT	C	N	N	Yes	AWD	71	aCGH and GE	Training
64	OC1367	52	Male	GBC	T4	N0	IV	P	S+RT	C	N	N	No	NED	86	aCGH and GE	Training
65	OC1331	59	Female	GBC	T4	N+	IV	M	S	C	N	N	No	NED	43	aCGH and GE	Training
66	OC1666	43	Male	GBC	T2	N+	III	M	S+RT	C	C	N	No	NED	113	aCGH and GE	Training
67	OC1667	54	Female	GBC	T3	N0	III	M	S+RT	C	N	N	LFU	LFU	1	aCGH and GE	Training
68	OC860	70	Female	GBC	T2	N+	IV	P	S	C	N	N	Yes	DOD	33	aCGH	Training
69	OC588	66	Male	GBC	T4	N0	IV	W	S+RT	C	N	N	No	NED	6	aCGH	Training
70	OC811	60	Male	GBC	T4	N+	IV	P	S+RT	C	N	N	Yes	AWD	13	aCGH	Training
71	OC996	54	Male	GBC	T1	N+	III	M	S+RT	C	N	N	Yes	AWD	35	aCGH	Training
72	OC849	60	Male	GBC	T4	N+	IV	M	S	C	N	N	LFU	LFU	0	aCGH	Training
73	OC1004	56	Male	GBC	T4	N+	IV	M	S+RT	C	C	N	No	NED	119	aCGH	Training
74	OC1001	53	Male	GBC	T4	N0	IV	M	S+RT	C	N	N	No	NED	65	aCGH	Training
1	OC2330	49	Male	GBS	T4	N0	IV	M	S+RT+CT	C	C	NA	No	NED	92.6667		Validation
2	OC2331	51	Male	GBS	T3	N+	III	P	S+RT	C	NA	NA	Yes	AWD	24.4333		Validation
3	OC2334	53	Female	GBS	T4	N+	IV	M	S+RT+CT	C	NA	NA	No	NED	83.9667		Validation
4	OC2335	48	Male	GBS	T2	N0	II	W	S	NA	NA	NA	No	NED	131.167		Validation
5	OC2339	67	Male	BM	T4	N0	IV	M	S+RT+CT	NA	NA	NA	Yes	DOD	91.4333		Validation
6	OC2343	44	Male	BM	T2	N+	III	M	S+RT+CT	C	C	NA	No	NED	137.133		Validation
7	OC2344	42	Male	GBS	T4	N+	IV	P	S+RT+CT	C	NA	C	Yes	AWD	127.4		Validation
8	OC2346	42	Male	BM	T4	N0	IV	M	S+RT	C	NA	C	Yes	DOD	82.0333		Validation
9	OC2347	55	Male	BM	T1	N+	III	P	S+RT+CT	NA	NA	NA	Yes	DOD	88.7667		Validation
10	OC2349	66	Male	BM	T4	N0	IV	M	S+RT+CT	NA	NA	NA	Yes	AWD	76.8667		Validation
11	OC2350	63	Male	BM	T2	N0	II	M	S+RT	NA	NA	NA	Yes	AWD	31.1333		Validation
12	OC2351	76	Male	GBS	T1	N0	I	W	S	C	NA	NA	No	NED	55.5667		Validation
13	OC2352	41	Male	GBS	T4	N+	IV	M	S+RT+CT	C	NA	NA	Yes	DOD	15.1333		Validation
14	OC2362	56	Male	BM	T1	N0	I	M	S+RT	NA	NA	NA	No	NED	153		Validation
15	OC2364	72	Female	BM	T2	N0	II	M	S	NA	NA	NA	Yes	DOD	45.8		Validation
16	OC2371	65	Female	BM	T2	N0	II	M	S+RT	C	NA	NA	No	NED	94.5333		Validation
17	OC2372	49	Male	BM	T4	N+	IV	M	S+RT	C	NA	NA	No	DOC	23.9		Validation
18	OC2374	52	Female	BM	T4	N+	IV	M	S+RT+CT	C	NA	NA	Yes	NED	62.3667		Validation
19	OC2376	58	Male	BM	T4	N0	IV	M	S+RT	C	C	NA	No	NED	30.7667		Validation
20	OC2377	61	Female	BM	T4	N+	IV	M	S+RT	C	NA	NA	Yes	DOD	40.9		Validation
21	OC2378	31	Male	BM	T2	N0	II	M	S+RT	C	NA	NA	Yes	DOD	37.4333		Validation
22	OC2379	46	Male	GBS	T4	N0	IV	P	S+RT	C	C	NA	No	NED	40.1667		Validation
23	OC2380	60	Male	BM	T1	N+	III	M	S+RT	C	NA	NA	No	NED	107.067		Validation
24	OC2383	62	Male	BM	T4	N0	IV	P	S+RT+CT	C	NA	NA	No	NED	45.3333		Validation
25	OC2385	62	Female	BM	T4	N+	IV	M	S+RT+CT	C	NA	NA	Yes	NED	59.1		Validation
26	OC2386	35	Male	BM	T2	N+	III	M	S+RT+CT	C	NA	NA	No	NED	49.9333		Validation
27	OC2387	67	Male	BM	T4	N0	IV	M	S+RT+CT	C	NA	C	No	NED	74.3667		Validation
28	OC2388	32	Male	BM	T2	N0	II	M	S+RT	C	C	C	Yes	DOD	17.3333		Validation
29	OC2392	67	Male	BM	T4	N0	IV	M	S+RT	NA	NA	NA	No	DOC	8.5		Validation
30	OC2395	59	Male	BM	T4	N+	IV	P	S+RT+CT	C	NA	NA	No	NED	95.9333		Validation
31	OC2398	54	Male	BM	T4	N+	IV	M	S+RT+CT	C	NA	C	No	NED	82.5667		Validation
32	OC2400	74	Female	BM	T4	N0	IV	M	S+RT	C	NA	NA	No	NED	88.5667		Validation
33	OC2401	71	Female	BM	T4	N0	IV	M	S+RT+CT	C	NA	NA	No	NED	39.4333		Validation
34	OC2402	41	Male	BM	T2	N0	II	M	S+RT	C	C	C	No	NED	89.0667		Validation
35	OC2405	44	Male	GBS	T4	N+	IV	M	S+RT+CT	C	NA	NA	Yes	DOD	59.3		Validation
36	OC2406	37	Female	BM	T4	N0	IV	M	S+RT	C	NA	NA	No	DOC	11.8667		Validation
37	OC2407	56	Male	BM	T4	N+	IV	P	S+RT+CT	C	NA	NA	Yes	NED	53.6333		Validation
38	OC2409	75	Male	BM	T2	N0	II	M	S+RT	C	NA	NA	No	NED	91.0333		Validation
39	OC2410	51	Male	BM	T1	N0	I	M	S+RT	C	C	NA	No	NED	86.5		Validation
40	OC2411	60	Male	BM	T4	N0	IV	M	S+RT	C	NA	C	No	NED	42.5		Validation
41	OC2413	65	Male	BM	T4	N+	IV	M	S+RT	C	NA	NA	No	NED	71.5333		Validation
42	OC2414	79	Female	L. Alveolus	T4	N0	IV	W	S+RT	C	NA	NA	Yes	DOD	4.86667		Validation
43	OC2415	55	Male	L. Alveolus	T4	N+	IV	M	S+RT+CT	N	N	N	Yes	DOD	15.9667		Validation
44	OC2416	57	Female	Lower alveolus	T4	N+	IV	M	S+RT+CT	C	NA	NA	No	NED	73.8333		Validation
45	OC2418	36	Male	Lower alveolus	T1	N0	I	M	S+RT+CT	C	NA	NA	Yes	AWD	31.4		Validation
46	OC2420	73	Male	BM	T4	N+	IV	M	S+RT	C	C	NA	Yes	NED	75.8		Validation
47	OC2422	60	Male	L. Alveolus	T2	N0	II	M	S+RT+CT	C	C	NA	No	NED	73.3		Validation
48	OC2423	54	Female	L. Alveolus	T4	N+	IV	M	S+RT+CT	C	NA	NA	No	NED	72.4333		Validation
49	OC2424	57	Male	Lower alveolus	T4	N+	IV	M	S+RT+CT	C	NA	NA	No	NED	73.5		Validation
50	OC2425	63	Male	Lower alveolus	T4	N0	IV	P	S+RT	C	C	NA	No	NED	67.4		Validation
51	OC2426	44	Male	BM	T1	N+	III	M	S+RT	C	NA	C	No	NED	69.7667		Validation
52	OC2427	46	Male	L. Alveolus	T2	N+	III	P	S+RT	N	N	N	No	NED	68.6		Validation
53	OC2428	53	Male	U. Alveolus	T4	N0	IV	M	S+RT+CT	C	N	C	Yes	DOD	61.2667		Validation
54	OC2429	45	Male	L. Alveolus	T4	N+	IV	P	S+RT+CT	C	NA	NA	No	NED	69.2667		Validation
55	OC2431	47	Male	L. Alveolus	T4	N0	IV	W	S+RT+CT	C	NA	NA	Yes	AWD	65.1333		Validation
56	OC2447	44	Male	BM	T1	N0	I	M	S+RT+CT	C	C	NA	Yes	DOD	30.0333		Validation
57	OC2448	56	Male	L. alveolus	T4	N+	IV	M	S+RT+CT	C	NA	NA	Yes	AWD	65.9667		Validation
58	OC2449	68	Female	BM	T4	N+	IV	M	S+RT	C	NA	NA	No	NED	66.5		Validation
59	OC2451	46	Male	BM	T4	N0	IV	M	S+RT	C	NA	NA	No	NED	66.7		Validation
60	OC2453	44	Male	BM	T1	N0	I	M	S+RT	C	NA	NA	No	NED	64.1333		Validation
61	OC2459	43	Male	L.GBS	T2	N0	II	M	S+RT	C	NA	NA	Yes	NED	56.3333		Validation
62	OC2460	79	Male	L.Alveolus	T2	N0	II	W	S+RT	C	NA	NA	Yes	DOD	13.0667		Validation
63	OC2464	48	Male	BM	T2	N0	II	M	S	C	NA	NA	Yes	NED	58.5333		Validation
64	OC2465	52	Male	L.Alveolus	T4	N+	IV	M	S+RT+CT	C	C	NA	No	NED	57.9		Validation
65	OC2466	57	Male	L.Alveolus	T4	N0	IV	M	S+RT	C	C	NA	No	NED	62.3667		Validation
66	OC2467	51	Male	L. Alveolus	T2	N0	II	M	S+RT	C	NA	NA	No	NED	55.9667		Validation
67	OC2468	64	Male	BM	T2	N0	II	M	S+RT	C	NA	NA	No	NED	25.9333		Validation
68	OC2469	68	Male	L.Alveolus	T4	N0	IV	M	S+RT+CT	C	C	C	Yes	NED	33		Validation
69	OC2470	59	Male	L.Alveolus	T4	N0	IV	M	S+RT	NA	C	NA	No	NED	53.4667		Validation
70	OC2472	41	Male	BM	T3	N0	III	M	S+RT	C	NA	NA	No	NED	52.7667		Validation
71	OC2473	56	Male	L.Alveolus	T2	N0	II	W	S	NA	NA	NA	No	NED	55.3667		Validation
72	OC2477	47	Male	BM	T4	N0	IV	W	S+RT	C	NA	NA	No	NED	36.9667		Validation
73	OC2478	47	Male	BM	T2	N0	II	M	S	C	NA	NA	No	NED	53.1667		Validation
74	OC2479	47	Male	L.Alveolus	T4	N0	IV	M	S+RT	C	NA	NA	No	NED	49.4333		Validation
75	OC2481	34	Male	BM	T2	N+	III	M	S+RT	C	NA	NA	Yes	DOD	10.0333		Validation
76	OC2482	68	Male	L.Alveolus	T4	N0	IV	M	S+RT	C	NA	NA	No	NED	42.3		Validation
77	OC2483	42	Male	L.Alveolus	T4	N0	IV	M	S+RT	C	NA	NA	No	NED	40.1		Validation
78	OC2484	70	Male	L.GBS	T3	N+	III	M	S+RT+CT	C	NA	NA	Yes	AWD	14.4		Validation
79	OC2487	55	Male	L.Alveolus	T4	N+	IV	M	S+RT+CT	C	NA	NA	Yes	DOD	25.5667		Validation
80	OC2488	46	Male	L.GBS	T4	N0	IV	M	S+RT	C	NA	NA	No	NED	41.9		Validation
81	OC2489	45	Male	BM	T4	N0	IV	M	S+RT+CT	C	C	NA	Yes	DOD	21.2333		Validation
82	OC2490	63	Male	BM	T4	N+	IV	M	S+RT	NA	NA	NA	No	NED	49.2333		Validation
83	OC2497	53	Male	L.Alveolus	T2	N+	III	M	S+RT+CT	C	NA	NA	No	NED	52.0333		Validation
84	OC2512	58	Female	BM	T3	N0	III	M	S+RT+CT	C	NA	NA	Yes	DOD	13.5333		Validation
85	OC2537	40	Male	BM	T2	N+	III	M	S+RT+CT	C	NA	NA	Yes	DOD	24.0667		Validation
86	OC2539	55	Male	BM	T2	N+	III	M	S+RT	C	NA	NA	Yes	NED	174.267		Validation
87	OC2541	33	Male	BM	T2	N+	III	P	S+RT+CT	C	NA	NA	No	NED	33.7		Validation
88	OC1748	55	Male	GBC	T4	N+	IV	M	S+RT	C	N	N	Yes	DOD	6		Validation
89	OC1380	52	Female	GBC	T4	N0	IV	W	S+RT	C	N	N	No	NED	167.1		Validation
90	OC1342	42	Male	GBC	T2	N0	II	M	S+RT	C	C	N	Yes	NED	169.8		Validation
91	OC1829	37	Male	GBC	T2	N+	IV	M	S+RT	NA	NA	NA	No	AWD	113.333		Validation
92	OC1908	34	Male	GBC	T1	N0	I	M	S	C	N	N	No	NED	69.7		Validation
93	OC1927	61	Male	GBC	T2	N0	II	W	S	C	C	C	Yes	NED	106.033		Validation
94	OC1942	57	Male	GBC	T2	N0	II	M	S+RT	NA	NA	NA	Yes	NED	104.3		Validation
95	OC1954	25	Male	GBC	T1	N0	I	P	S+RT	NA	NA	NA	Yes	NED	104.067		Validation
96	OC2047	32	Male	GBC	T1	N0	I	M	S+RT	C	N	C	No	NED	64		Validation
97	OC2058	59	Male	GBC	T2	N0	II	M	S+RT	C	N	N	No	NED	63.8		Validation
98	OC2101	57	Male	GBC	T1	N0	I	M	S	C	N	C	No	NED	73.0667		Validation
99	OC2105	40	Male	GBC	T1	N0	I	M	S	C	N	N	Yes	DOD	38.8		Validation
100	OC2106	30	Male	GBC	T1	N+	III	M	S	C	N	C	No	NED	23.0667		Validation
101	OC2110	42	Male	GBC	T1	N0	I	M	S	C	C	N	No	NED	50.2333		Validation
102	OC2111	49	Male	GBC	T1	N0	I	M	S+RT	C	N	N	No	NED	82.9333		Validation
103	OC2113	52	Male	GBC	T1	N0	I	M	S	NA	NA	NA	No	NED	105.533		Validation
104	OC2114	62	Female	GBC	T1	N0	I	M	S+RT	C	N	N	Yes	NED	92.1667		Validation
105	OC2117	37	Male	GBC	T2	N0	II	P	S	N	N	C	No	NED	66.7667		Validation
106	OC2121	43	Male	GBC	T1	N0	I	M	S	C	N	N	No	NED	102.067		Validation
107	OC2126	45	Male	GBC	T2	N+	III	M	S+RT+CT	NA	NA	NA	Yes	NED	23.6333		Validation
108	OC2130	42	Male	GBC	T2	N0	II	P	S+RT	C	N	N	No	NED	44.9667		Validation
109	OC2131	45	Male	GBC	T2	N0	II	M	S+RT	C	N	N	No	NED	101.833		Validation
110	OC2132	53	Male	GBC	T1	N0	I	M	S+RT	C	C	N	No	NED	107.667		Validation
111	OC2138	56	Male	GBC	T2	N+	III	M	S+RT	C	N	C	No	NED	90.2		Validation
112	OC2139	69	Male	GBC	T2	N+	IV	P	S	NA	NA	NA	No	NED	8.5		Validation
113	OC2141	36	Male	GBC	T2	N0	II	M	S	C	N	N	Yes	DOD	61.8		Validation
114	OC2142	62	Male	GBC	T2	N+	III	M	S+RT	NA	NA	NA	Yes	AWD	6.3		Validation
115	OC2145	50	Female	GBC	T1	N+	III	M	S+RT	C	N	N	No	NED	97.7		Validation
116	OC2146	42	Male	GBC	T2	N0	II	M	S	NA	NA	NA	No	NED	110.633		Validation
117	OC2154	46	Male	GBC	T1	N0	I	W	S+RT	C	N	C	No	NED	54.2		Validation
118	OC2156	54	Male	GBC	T1	N0	I	P	S	N	N	N	Yes	DOD	21.4667		Validation
119	OC2160	53	Female	GBC	T1	N+	III	P	S+RT	C	N	N	No	NED	96		Validation
120	OC2169	72	Male	GBC	T2	N+	IV	P	S	C	N	N	Yes	DOD	68.8		Validation
121	OC2175	43	Male	GBC	T2	N+	III	P	S+RT	C	N	N	No	NED	54.1667		Validation
122	OC2178	39	Male	GBC	T1	N+	III	M	S+RT	C	N	N	No	NED	60.5		Validation
123	OC2183	60	Male	GBC	T1	N+	III	M	S+RT	C	N	N	No	DOC	24.3333		Validation
124	OC2186	66	Female	GBC	T2	N+	IV	P	S	NA	NA	NA	No	NED	114.633		Validation
125	OC2187	61	Male	GBC	T2	N+	IV	M	S	C	N	N	Yes	DOD	5.53333		Validation
126	OC2190	49	Male	GBC	T2	N0	II	M	S	C	N	N	No	NED	63.8		Validation
127	OC1337	57	Male	GBC	T4	N0	IV	M	S+RT	C	N	N	No	NED	173.133		Validation
Abbereviations. CGH: Array comparative genomic hybridization, GE: genome wide gene expression profiling, Site: GBC: Gingivo buccal complex (lower gingivo buccal sulcus, buccal mucosa, lower alveolus & retromolar trigone); N0: Lymph node metastasis negative, N+: Lymph node metastasis positive; Grade: W: Well differentiated, M: Moderately differentiated, P: Poorly differentiated; Treatment Modality…
1. Ambatipudi, S., et al., Genome-wide expression and copy number analysis identifies driver genes in gingivobuccal cancers. Genes Chromosomes Cancer, 2012. 51(2): p. 161-73. 2. 2. Bhosale PG, et al., Chromosomal Alterations and Gene Expression Changes Associated with the Progression of Leukoplakia to Advanced Gingivobuccal Cancer. Transl Oncol. 2017.10(3):p.396-409.

## Sheet: Table-S4
Table-S4: Summary of genomewide differentially methylated regions
	OPL vs Normal				Tumor vs Normal				Tumor vs OPL
	CpG sites	Promoter	Genes	Islands	CpG sites	Promoter	Genes	Islands	CpG sites	Promoter	Genes	Islands
Hypo	411	303	172	389	4624	3127	1530	445	1470	804	419	65
Hyper	1885	543	266	1089	12452	1984	918	3408	2796	711	309	1292

## Sheet: Table-S5
Table-S5: Top 20 differentially methylated CpG sites identified across the leukoplakia samples
CpG site	Chromosome	Start	Strand	∆β	p value	Adjusted p value (FDR)	Combined Rank	Methylation status
cg06341590	chr4	57624431	+	0.316167	4.74326e-16	7.20443e-12	349	hyper
cg10855833	chr11	34636534	-	0.289012	9.86045e-19	1.15535e-13	607	hyper
cg17157894	chr22	47187343	+	0.284561	5.4522e-18	2.80186e-13	641	hyper
cg02085210	chr2	10589054	-	0.267404	3.51013e-13	5.75798e-10	651	hyper
cg04445512	chr8	70947044	-	0.284215	7.70515e-13	1.0144e-09	663	hyper
cg17848763	chr2	127414381	+	0.235027	2.63082e-13	4.78166e-10	737	hyper
cg06282270	chr11	61062910	-	0.372492	1.92343e-12	1.93807e-09	814	hyper
cg17689925	chr7	22539942	-	0.234441	3.81335e-12	3.14019e-09	996	hyper
cg21838115	chr6	45645436	-	0.2506	1.17914e-13	2.65693e-10	1092	hyper
cg10979436	chr7	27242005	+	0.2282	2.02334e-12	2.00699e-09	1106	hyper
cg04377289	chr17	78991965	-	0.330848	8.4868e-12	5.52007e-09	1261	hyper
cg18448949	chr2	176993089	-	0.301628	2.8496e-13	5.00475e-10	1300	hyper
cg14169333	chr9	96721468	-	0.292987	1.27339e-11	7.32402e-09	1426	hyper
cg22702618	chr19	18705112	-	0.218869	1.52083e-11	8.35482e-09	1493	hyper
cg10284771	chr6	45645204	+	0.213159	1.19261e-13	2.67916e-10	1525	hyper
cg19053239	chr2	149645394	+	0.25514	2.51762e-11	1.19222e-08	1732	hyper
cg00296182	chr10	8090162	-	0.268494	5.22523e-15	3.2199e-11	1880	hyper
cg23105257	chr22	47187251	+	0.206299	2.37897e-16	5.25711e-12	1887	hyper
cg14931854	chr6	42738967	-	0.315452	5.07759e-11	2.01481e-08	2067	hyper
cg25717182	chr11	76382149	-	0.267643	5.14759e-11	2.0284e-08	2081	hyper
cg08662757	chr11	67070967	-	-0.283751	4.67167e-18	2.73691e-13	527	hypo
cg25816893	chr15	90456060	+	-0.247483	1.29348e-14	5.73462e-11	672	hypo
cg00925096	chr7	16461062	-	-0.253819	9.91588e-13	1.21933e-09	781	hypo
cg06871582	chr12	59990420	+	-0.232021	1.65116e-15	1.47204e-11	813	hypo
cg14377431	chr5	83680264	-	-0.231459	8.07332e-15	4.24466e-11	826	hypo
cg24996482	chr5	174178256	-	-0.241013	7.96498e-13	1.03696e-09	838	hypo
cg14853194	chr8	495822	-	-0.230497	1.06555e-15	1.2432e-11	854	hypo
cg12746356	chr10	124220874	-	-0.23004	1.12256e-13	2.57727e-10	866	hypo
cg12664209	chr20	13200954	+	-0.243119	1.50036e-12	1.62346e-09	876	hypo
cg11199770	chr19	31841663	-	-0.26399	2.08297e-12	2.03628e-09	919	hypo
cg09796908	chr2	46575	-	-0.227321	4.97276e-15	3.11345e-11	958	hypo
cg13658542	chr4	187645059	+	-0.226189	2.81569e-16	5.63271e-12	995	hypo
cg05141871	chr11	67071492	-	-0.272082	7.89369e-14	1.99759e-10	1002	hypo
cg04016086	chr7	51384609	+	-0.231428	6.48471e-13	8.92402e-10	1177	hypo
cg01197871	chr16	89323411	+	-0.219432	1.87711e-13	3.78277e-10	1226	hypo
cg16459519	chr10	46970584	-	-0.220911	1.93138e-12	1.94131e-09	1233	hypo
cg19867649	chr11	12030838	-	-0.23054	1.34679e-15	1.38078e-11	1243	hypo
cg18092028	chr20	59827212	-	-0.219049	4.22795e-16	6.99318e-12	1257	hypo
cg01982088	chr1	4714986	+	-0.2359	2.83902e-13	4.99688e-10	1271	hypo
cg18954700	chr10	124220854	-	-0.21821	1.22293e-14	5.5112e-11	1291	hypo

## Sheet: Table-S6
Table-S6: Top 20 differentially methylated CpG sites identified across the OSCC samples
CpG site	Chromosome	Start	Strand	∆β	p value	Adjusted p value (FDR)	Combined Rank	Methylation status
cg14866200	chr4	42399843	+	0.542849	8.01663e-46	3.28759e-41	22	hyper
cg01565320	chr4	42399851	+	0.534349	1.30054e-44	4.44454e-40	24	hyper
cg19753794	chr19	50832037	+	0.461908	2.28174e-46	1.0397e-41	29	hyper
cg06269673	chr4	42399792	+	0.455597	1.98654e-49	1.81039e-44	30	hyper
cg16862295	chr4	42399798	+	0.454116	5.34548e-49	3.98575e-44	31	hyper
cg13565656	chr12	94543449	-	0.478406	3.42493e-45	1.27687e-40	40	hyper
cg20668644	chr17	38347603	-	0.48579	5.09553e-41	9.49845e-37	44	hyper
cg11595545	chr1	111217497	+	0.513829	1.31534e-52	2.69708e-47	60	hyper
cg07834574	chr17	4802847	-	0.425784	1.77294e-39	2.15891e-35	80	hyper
cg04145555	chr5	1295073	-	0.424822	1.66914e-56	6.84509e-51	84	hyper
cg10716835	chr10	94834582	-	0.444809	6.01042e-38	4.8809e-34	101	hyper
cg14186641	chr6	88876741	+	0.424611	7.59624e-38	5.87772e-34	106	hyper
cg23750142	chr8	61193876	-	0.427336	1.11098e-37	8.02536e-34	113	hyper
cg21577811	chr13	29293136	+	0.41441	2.16244e-39	2.42961e-35	113	hyper
cg13916740	chr19	56904997	-	0.467137	5.75714e-44	1.74888e-39	134	hyper
cg19484420	chr2	127414108	+	0.404111	4.7907e-43	1.2279e-38	152	hyper
cg12775884	chr13	29293133	+	0.402855	2.48817e-39	2.7309e-35	156	hyper
cg03280624	chr19	56915655	+	0.41717	1.07084e-36	5.59425e-33	157	hyper
cg02854695	chr19	50832032	+	0.471876	2.19654e-48	1.38583e-43	177	hyper
cg05068428	chr15	40545296	+	0.39661	4.93777e-37	2.97788e-33	181	hyper
cg00100361	chr12	110752302	+	-0.273222	7.17482e-31	8.77011e-28	3048	hypo
cg26749897	chr5	15249505	-	-0.311423	6.71808e-24	1.63797e-21	3955	hypo
cg24681845	chr10	126069759	-	-0.319815	2.75426e-25	9.06785e-23	3963	hypo
cg03090940	chr2	65058954	+	-0.258186	1.48361e-24	4.15873e-22	4003	hypo
cg05659559	chr14	59216086	+	-0.256554	2.16077e-28	1.45864e-25	4163	hypo
cg14358570	chr14	93365369	-	-0.270956	8.47711e-28	4.99157e-25	4402	hypo
cg03473518	chr13	20805656	-	-0.261566	4.85917e-29	3.84325e-26	4716	hypo
cg00902153	chr3	188506715	-	-0.263643	5.92877e-22	9.64829e-20	5160	hypo
cg09742918	chr22	39570729	-	-0.275762	1.47931e-26	6.49528e-24	5439	hypo
cg26218487	chr6	52086161	-	-0.265751	1.83892e-23	4.0698e-21	5490	hypo
cg17738521	chr6	143224179	-	-0.281042	2.33361e-22	4.10996e-20	6004	hypo
cg08422793	chr15	70051510	+	-0.261127	5.75186e-21	7.63742e-19	6177	hypo
cg00897144	chr13	31287507	-	-0.238537	1.67362e-35	6.50566e-32	6509	hypo
cg09031262	chr7	46792852	-	-0.236973	1.50107e-29	1.35591e-26	6786	hypo
cg08114600	chr8	66087469	+	-0.234537	5.30044e-25	1.63129e-22	7230	hypo
cg14503399	chr8	97866363	+	-0.234098	2.46576e-20	2.87272e-18	7300	hypo
cg03763796	chr22	22599128	-	-0.247915	6.55184e-28	3.9459e-25	7305	hypo
cg25522143	chr13	95071712	+	-0.2505	3.90503e-20	4.36003e-18	7346	hypo
cg04917160	chr16	54407943	-	-0.242609	1.40477e-20	1.72508e-18	7448	hypo
cg02583618	chr16	54407990	+	-0.337339	7.48501e-20	7.89297e-18	7778	hypo

## Sheet: Table-S7
Table-S7: Top 20 differentially methylated CpG islands identified across the leukoplakia samples
Probe ID	Chromosome	Start	End	∆β	p value	Adjusted p value (FDR)	Combined Rank	Methylation status
3344	chr2	127000000	127000000	0.291567	9.19e-11	3.31e-08	70	hyper
1787	chr1	156000000	156000000	0.182397	1.04e-09	1.74e-07	153	hyper
26393	chr22	42679334	42679893	0.259563	1.78e-09	2.53e-07	181	hyper
4191	chr3	9956823	9957664	0.20811	5.31e-10	1.13e-07	205	hyper
9247	chr7	22539546	22540022	0.181379	6.89e-11	2.73e-08	207	hyper
20924	chr17	43339125	43339832	0.208487	2.96e-09	3.63e-07	210	hyper
4349	chr3	38080629	38081187	0.198523	3.3e-09	4e-07	213	hyper
7086	chr5	139000000	139000000	0.168879	4.03e-09	4.65e-07	232	hyper
23418	chr19	17958491	17958808	0.175524	3.16e-09	3.84e-07	236	hyper
7860	chr6	29521111	29521833	0.250383	5.71e-09	6.13e-07	240	hyper
20995	chr17	46655216	46655604	0.252106	5.87e-09	6.24e-07	242	hyper
24653	chr19	56915357	56915856	0.263546	6.1e-09	6.36e-07	247	hyper
23220	chr19	13124960	13125259	0.237761	1.02e-10	3.46e-08	248	hyper
17443	chr14	77591160	77591847	0.166407	4.79e-09	5.29e-07	251	hyper
21382	chr17	75368689	75370506	0.225931	7.04e-09	7.17e-07	252	hyper
23752	chr19	36909282	36909854	0.25922	7.11e-09	7.18e-07	255	hyper
4305	chr3	27756661	27756941	0.242786	8.1e-09	7.84e-07	265	hyper
23219	chr19	13124570	13124788	0.228758	1.71e-10	4.95e-08	272	hyper
23472	chr19	18705033	18705429	0.171687	1.05e-08	9.69e-07	280	hyper
7303	chr5	158000000	158000000	0.241416	1.66e-08	1.38e-06	310	hyper
5918	chr4	83482745	83483091	-0.19806	4.81e-13	9.31e-10	104	hypo
14638	chr11	67070808	67071801	-0.22584	2.76e-18	7.12e-14	130	hypo
9217	chr7	16460779	16461265	-0.17503	2.3e-12	2.96e-09	193	hypo
13614	chr10	129000000	129000000	-0.16656	6.8e-14	3.5e-10	249	hypo
12096	chr9	117000000	117000000	-0.2151	3.08e-12	3.78e-09	253	hypo
23626	chr19	33685147	33686085	-0.2132	2.09e-09	2.78e-07	274	hypo
25331	chr20	59826978	59828978	-0.16352	2.82e-13	8.56e-10	281	hypo
4420	chr3	45187027	45187946	-0.18114	1.27e-11	9.91e-09	283	hypo
24889	chr20	11871375	11872207	-0.15705	1.18e-11	9.83e-09	338	hypo
23037	chr19	10120751	10121231	-0.15598	1.99e-10	5.51e-08	353	hypo
13125	chr10	72432243	72432738	-0.15288	6.26e-14	3.5e-10	389	hypo
5581	chr4	6564752	6565185	-0.17989	3.31e-13	8.56e-10	399	hypo
8483	chr6	125000000	125000000	-0.15086	3.56e-13	8.56e-10	410	hypo
6201	chr4	158000000	158000000	-0.15253	3.11e-11	1.78e-08	424	hypo
18562	chr15	101000000	101000000	-0.14924	8.71e-12	7.48e-09	432	hypo
11502	chr9	13278313	13279805	-0.14489	5.77e-10	1.19e-07	480	hypo
7389	chr5	174000000	174000000	-0.14447	5.39e-14	3.5e-10	488	hypo
7738	chr6	21664508	21665178	-0.156	3.63e-11	1.95e-08	551	hypo
8678	chr6	161000000	161000000	-0.14061	4.36e-11	2.12e-08	551	hypo
21661	chr17	80693068	80693729	-0.14021	1.42e-10	4.32e-08	559	hypo
The annotation was based on genome assembly GRCh37 (hg19)

## Sheet: Table-S8
Table-S8: Top 20 differentially methylated CpG islands identified across the OSCC samples
Probe ID	Chromosome	Start	End	∆β	p value	Adjusted p value (FDR)	Combined Rank	Methylation status
20766	chr17	38347534	38347765	0.404288	1.5e-46	1.93e-42	7	hyper
3344	chr2	127000000	127000000	0.38485	5.42e-40	2e-36	8	hyper
5764	chr4	42399153	42400802	0.379417	4.08e-45	3.5e-41	9	hyper
24653	chr19	56915357	56915856	0.391023	2.69e-39	7.7e-36	9	hyper
16530	chr13	29292671	29293329	0.371167	1.66e-39	5.34e-36	10	hyper
14173	chr11	22850766	22851367	0.370511	1.06e-37	1.71e-34	26	hyper
10878	chr8	61193313	61194195	0.337332	1.71e-40	8.83e-37	27	hyper
23540	chr19	20162773	20163107	0.342583	6.63e-34	5.51e-31	31	hyper
18998	chr16	4377509	4378162	0.385998	7.49e-34	6.02e-31	32	hyper
4388	chr3	42814568	42814893	0.326518	5.53e-37	7.12e-34	34	hyper
24396	chr19	50831455	50832070	0.401842	3.14e-50	8.08e-46	34	hyper
23539	chr19	20149856	20150175	0.319862	2.15e-38	5.03e-35	43	hyper
8186	chr6	46097695	46097953	0.318286	3.84e-33	2.91e-30	45	hyper
23752	chr19	36909282	36909854	0.340708	9.97e-30	4.5e-27	57	hyper
24504	chr19	53662190	53662500	0.307482	1.73e-35	2.03e-32	58	hyper
9382	chr7	37487355	37488672	0.353388	1.69e-37	2.42e-34	59	hyper
23143	chr19	11959578	11960064	0.311835	1.07e-29	4.69e-27	59	hyper
854	chr1	35258565	35258791	0.323568	3.49e-29	1.4e-26	64	hyper
15891	chr12	103000000	103000000	0.308096	5.75e-39	1.48e-35	64	hyper
11633	chr9	35756949	35757339	0.423779	1.11e-28	4.19e-26	68	hyper
4420	chr3	45187027	45187946	-0.18638	2.63e-15	8.06e-14	934	hypo
5230	chr3	194000000	194000000	-0.18056	5.64e-16	1.98e-14	1062	hypo
23037	chr19	10120751	10121231	-0.16525	7.22e-17	3.16e-15	1439	hypo
14638	chr11	67070808	67071801	-0.17525	2.19e-13	4.51e-12	1492	hypo
21301	chr17	73030677	73031160	-0.15897	2.23e-30	1.06e-27	1630	hypo
24889	chr20	11871375	11872207	-0.15885	4.24e-16	1.53e-14	1636	hypo
13614	chr10	129000000	129000000	-0.15547	3.52e-15	1.05e-13	1730	hypo
5581	chr4	6564752	6565185	-0.15368	1.57e-12	2.71e-11	1881	hypo
8483	chr6	125000000	125000000	-0.1492	3.6e-18	2.03e-16	1961	hypo
2116	chr1	207000000	207000000	-0.14689	1.83e-16	7.25e-15	2027	hypo
6201	chr4	158000000	158000000	-0.14183	7.21e-14	1.65e-12	2197	hypo
9728	chr7	80548307	80548726	-0.1384	1.95e-19	1.37e-17	2321	hypo
22290	chr19	727957	728177	-0.27165	6.37e-16	2.22e-14	2595	hypo
7262	chr5	150000000	150000000	-0.13131	1.11e-17	5.65e-16	2597	hypo
6630	chr5	42423531	42423740	-0.12963	1.55e-14	4.08e-13	2655	hypo
11123	chr8	120000000	120000000	-0.12702	7.64e-13	1.41e-11	2747	hypo
6498	chr5	1950625	1950922	-0.30382	1.68e-18	1e-16	2897	hypo
11073	chr8	103000000	103000000	-0.12308	3.92e-19	2.59e-17	2904	hypo
20708	chr17	36609706	36610320	-0.13865	6.32e-09	5.52e-08	2948	hypo
7389	chr5	174000000	174000000	-0.11866	4.04e-11	5.34e-10	3059	hypo
The annotation was based on genome assembly GRCh37 (hg19)

## Sheet: Table-S9
Table-S9: Top 20 differentially hypermethylated and hypomethylated promoters identified across the leukoplakia samples
Probe ID	Gene symbol	Chromosome	Start	End	∆β	p value	Adjusted p value (FDR)	Combined Rank	Methylation status
ENSG00000150722	PPP1R1C	chr2	182817468	182819467	0.254818	5.62409e-09	1.84683e-06	132	hyper
ENSG00000255150	EID3	chr12	104696017	104698016	0.200129	5.49365e-08	9.37511e-06	254	hyper
ENSG00000242419	PCDHGC4	chr5	140863241	140865240	0.212905	5.81605e-08	9.80943e-06	257	hyper
ENSG00000139508	SLC46A3	chr13	29292608	29294607	0.212079	1.50795e-07	2.03625e-05	321	hyper
ENSG00000167992	VWCE	chr11	61062397	61064396	0.152346	1.27032e-08	3.29719e-06	332	hyper
ENSG00000172361	CCDC11	chr18	47792393	47794392	0.137058	2.08656e-07	2.6045e-05	347	hyper
ENSG00000008226	DLEC1	chr3	38079196	38081195	0.157796	2.1201e-07	2.62818e-05	349	hyper
ENSG00000122592	HOXA7	chr7	27197056	27199055	0.173875	4.63675e-08	8.48036e-06	371	hyper
ENSG00000111276	CDKN1B	chr12	12866492	12868491	0.187086	2.90522e-07	3.30872e-05	379	hyper
ENSG00000173930	SLCO4C1	chr5	101631754	101633753	0.197506	4.19795e-07	4.2515e-05	428	hyper
ENSG00000184361	SPATA32	chr17	43338980	43340979	0.138569	4.30026e-07	4.3248e-05	431	hyper
ENSG00000131408	NR1H2	chr19	50831410	50833409	0.219038	4.6429e-07	4.49221e-05	448	hyper
ENSG00000207933	MIR9-1	chr1	156388623	156390622	0.163882	5.32129e-07	4.98867e-05	462	hyper
ENSG00000141040	ZNF287	chr17	16472021	16474020	0.13	5.47331e-07	5.08022e-05	467	hyper
ENSG00000198429	ZNF69	chr19	11997099	11999098	0.124157	5.69944e-07	5.26755e-05	469	hyper
ENSG00000181007	ZFP82	chr19	36909059	36911058	0.173126	5.88165e-07	5.41286e-05	471	hyper
ENSG00000089225	TBX5	chr12	114845748	114847747	0.152126	4.90709e-07	4.67479e-05	487	hyper
ENSG00000144468	RHBDD1	chr2	227698797	227700796	0.145658	8.20012e-07	6.93661e-05	512	hyper
ENSG00000197937	ZNF347	chr19	53661829	53663828	0.187957	8.55014e-07	7.05268e-05	524	hyper
ENSG00000121931	LRIF1	chr1	111506202	111508201	0.124829	9.06418e-07	7.33015e-05	536	hyper
ENSG00000121297	TSHZ3	chr19	31839954	31841953	-0.154141	5.96201e-13	6.46073e-09	124	hypo
ENSG00000187498	COL4A1	chr13	110958997	110960996	-0.132662	2.00332e-10	2.55399e-07	246	hypo
ENSG00000112964	GHR	chr5	42422379	42424378	-0.129531	1.43795e-09	7.2476e-07	278	hypo
ENSG00000113430	IRX4	chr5	1886851	1888850	-0.137805	6.82102e-12	2.46386e-08	280	hypo
ENSG00000109686	SH3D19	chr4	152246285	152248284	-0.126083	2.63848e-12	1.26e-08	305	hypo
ENSG00000150760	DOCK1	chr10	128592478	128594477	-0.124097	5.88133e-12	2.31757e-08	331	hypo
ENSG00000214960	ISPD	chr7	16460448	16462447	-0.124092	4.72027e-09	1.67709e-06	332	hypo
ENSG00000172830	SSH3	chr11	67069419	67071418	-0.132597	1.64584e-11	4.75605e-08	358	hypo
ENSG00000162981	FAM84A	chr2	14771310	14773309	-0.119682	5.58e-10	4.21909e-07	400	hypo
ENSG00000179242	CDH4	chr20	59825982	59827981	-0.118591	1.21655e-09	6.31117e-07	424	hypo
ENSG00000146373	RNF217	chr6	125282191	125284190	-0.116494	6.50249e-11	1.32684e-07	457	hypo
ENSG00000188803	SHISA6	chr17	11143080	11145079	-0.132915	2.3227e-10	2.65182e-07	458	hypo
ENSG00000136944	LMX1B	chr9	129375222	129377221	-0.116213	8.38118e-10	5.07928e-07	465	hypo
ENSG00000188916	FAM196A	chr10	128993923	128995922	-0.124237	2.12468e-08	4.81661e-06	491	hypo
ENSG00000150471	LPHN3	chr4	62065476	62067475	-0.114035	1.66943e-09	7.90611e-07	503	hypo
ENSG00000197406	DIO3	chr14	102026188	102028187	-0.110018	2.54416e-08	5.51395e-06	579	hypo
ENSG00000180730	SHISA2	chr13	26624670	26626669	-0.109927	1.3504e-12	1.17069e-08	581	hypo
ENSG00000177294	FBXO39	chr17	6678042	6680041	-0.113069	9.3209e-08	1.41936e-05	618	hypo
ENSG00000169851	PCDH7	chr4	30720537	30722536	-0.107098	1.10643e-10	1.54708e-07	657	hypo
ENSG00000003989	SLC7A2	chr8	17353097	17355096	-0.109045	8.85004e-07	7.19799e-05	680	hypo
The gene annotation was based on genome assembly GRCh37 (hg19)

## Sheet: Table-S10
Table-S10: Top 20 differentially hypermethylated and hypomethylated promoters identified across the OSCC samples
Probe ID	Gene symbol	Chromosome	Start	End	∆β	p value	Adjusted P value (FDR)	combined Rank	methylation status
ENSG00000178343	SHISA3	chr4	42398356	42400355	0.320492	4.15782e-37	3.6045e-33	6	hyper
ENSG00000139508	SLC46A3	chr13	29292608	29294607	0.296742	4.81653e-31	1.04389e-27	20	hyper
ENSG00000131408	NR1H2	chr19	50831410	50833409	0.31256	2.09197e-31	4.77255e-28	26	hyper
ENSG00000172803	SNX32	chr11	65599612	65601611	0.268202	1.42909e-26	1.34664e-23	46	hyper
ENSG00000171759	PAH	chr12	103351689	103353688	0.253106	3.54805e-30	6.15175e-27	59	hyper
ENSG00000177272	KCNA3	chr1	111217156	111219155	0.281495	5.87401e-38	1.27307e-33	67	hyper
ENSG00000122585	NPY	chr7	24322282	24324281	0.268076	2.76281e-28	3.7424e-25	72	hyper
ENSG00000178538	CA8	chr8	61193472	61195471	0.246602	6.08788e-31	1.2566e-27	72	hyper
ENSG00000186020	ZNF529	chr19	37095679	37097678	0.284228	6.89129e-28	8.53457e-25	74	hyper
ENSG00000234444	ZNF736	chr7	63766337	63768336	0.256195	7.6292e-24	4.03287e-21	82	hyper
ENSG00000175928	LRRN1	chr3	3839621	3841620	0.240271	1.53303e-31	3.6917e-28	86	hyper
ENSG00000181619	GPR135	chr14	59931561	59933560	0.260922	1.1561e-23	5.82701e-21	86	hyper
ENSG00000215183	MSMP	chr9	35756111	35758110	0.350116	1.7081e-23	8.41357e-21	88	hyper
ENSG00000197937	ZNF347	chr19	53661829	53663828	0.239638	4.84844e-26	3.68703e-23	88	hyper
ENSG00000185869	ZNF829	chr19	37406694	37408693	0.250832	2.64237e-23	1.25864e-20	91	hyper
ENSG00000184261	KCNK12	chr2	47797579	47799578	0.279678	9.42643e-32	2.40352e-28	106	hyper
ENSG00000131849	ZNF132	chr19	58951090	58953089	0.247138	7.25861e-26	5.33274e-23	111	hyper
ENSG00000198453	ZNF568	chr19	37405731	37407730	0.230234	9.34514e-22	3.40399e-19	119	hyper
ENSG00000099958	DERL3	chr22	24180816	24182815	0.237491	4.84224e-23	2.16383e-20	119	hyper
ENSG00000139352	ASCL1	chr12	103349964	103351963	0.248739	2.64937e-21	8.50663e-19	135	hyper
ENSG00000133961	NUMB	chr14	73929849	73931848	-0.195946	9.10674e-21	2.56325e-18	348	hypo
ENSG00000141971	MVB12A	chr19	17515031	17517030	-0.174419	1.90355e-15	1.33947e-13	750	hypo
ENSG00000163554	SPTA1	chr1	158655989	158657988	-0.201267	2.10206e-17	2.49692e-15	822	hypo
ENSG00000077984	CST7	chr20	24928366	24930365	-0.18512	1.42722e-19	3.09321e-17	926	hypo
ENSG00000042813	ZPBP	chr7	50160426	50162425	-0.237531	1.09645e-15	8.29434e-14	953	hypo
ENSG00000179213	SIGLECL1	chr19	51748103	51750102	-0.173425	8.68955e-16	6.83588e-14	1024	hypo
ENSG00000130303	BST2	chr19	17515958	17517957	-0.153988	4.30635e-14	1.98156e-12	1206	hypo
ENSG00000245164	LINC00861	chr8	126962994	126964993	-0.183488	1.89919e-14	9.68497e-13	1211	hypo
ENSG00000156711	MAPK13	chr6	36094086	36096085	-0.218615	1.63059e-15	1.17213e-13	1249	hypo
ENSG00000152377	SPOCK1	chr5	136933569	136935568	-0.220049	8.9327e-16	7.00243e-14	1254	hypo
ENSG00000066294	CD84	chr1	160548807	160550806	-0.172658	7.7293e-13	2.5579e-11	1309	hypo
ENSG00000121297	TSHZ3	chr19	31839954	31841953	-0.148665	1.04068e-17	1.36282e-15	1411	hypo
ENSG00000162711	NLRP3	chr1	247577958	247579957	-0.147821	1.04979e-17	1.37061e-15	1450	hypo
ENSG00000113448	PDE4D	chr5	59817448	59819447	-0.146867	2.36723e-19	4.957e-17	1491	hypo
ENSG00000221436	MIR548F3	chr5	109849117	109851116	-0.183127	1.1131e-14	6.2498e-13	1515	hypo
ENSG00000172381	OR6Q1	chr11	57796902	57798901	-0.185567	2.78637e-12	7.70759e-11	1637	hypo
ENSG00000175820	CCDC168	chr13	103388660	103390659	-0.164297	1.45602e-14	7.7534e-13	1782	hypo
ENSG00000188379	IFNA2	chr9	21384897	21386896	-0.156653	8.05686e-12	1.95868e-10	1783	hypo
ENSG00000216077	MIR887	chr5	15933791	15935790	-0.206615	4.84367e-20	1.17293e-17	1890	hypo
ENSG00000153064	BANK1	chr4	102330943	102332942	-0.258533	1.01858e-22	4.3714e-20	1984	hypo
The gene annotation was based on genome assembly GRCh37 (hg19)

[truncated: 17 more sheets: Table-S11, Table-S12, Table-S13, Table-S14, Table-S15, Table-S16, Table-S17, Table-S18, Table-S19, Table-S20, Table-S21, Table-S22, Table-S23, Table-S24, Table-S25, Table-S26, Table-S27]
